# Supplementary material for: Measures of Relative Dentary Strength in Rancho La Brea Smilodon fatalis over Time
Source: PLoS One. 2016 Sep 6;11(9):e0162270. doi: 10.1371/journal.pone.0162270 (PMC5012699; doi:10.1371/journal.pone.0162270)
Supplement: S1 Dataset — (XLSX) [file pone.0162270.s001.xlsx]

## Sheet: Recovered_Sheet1
S1 Dataset. Smilodon fatalis measurement data by pit
Species	pit	Specimen No.	mandible side (L or R)	jaw length - posterior lower M1 to posterior lower canine	jaw length - posterior lower M1 to anterior lower canine	dorso-ventral length of jaw from lower jaw to alveolar bone just posterior to lower M1	dorso-ventral length of jaw from lower jaw to alveolar bone just posterior to lower P4	dorso-ventral length of jaw from lower jaw to alveolar bone just posterior to lower P3 (anterior to P4)	dorso-ventral length of jaw from lower jaw to border of cortical bone just posterior to lower M1	dorso-ventral length of jaw from lower jaw to border of cortical bone just posterior to lower P4	dorso-ventral length of jaw from lower jaw to border of cortical bone just posterior to lower P3 (anterior to P4)	cortical thickness measure / total dentary at posterior M1	cortical thickness measure / total dentary at posterior P4	cortical thickness measure / total dentary at posterior P3 (anterior to p4)
Smilidon fatalis	77	29856	L	111.9		44.79	44.9	39.48	7.06	5.67	4.01	0.157624	0.126281	0.10157
Smilidon fatalis	77	2002-L-699	L	106.6	122.88	41.88	40.42	38.78	7.14	6.29	5.73	0.170487	0.155616	0.147757
Smilidon fatalis	77	2002-L-746	L			41.36	40.95	38.24		6.45	5.91		0.157509	0.15455
Smilidon fatalis	77	2002-L-516	L	99.97		44.78	47.75	45.94	7.59	6.28	6.63	0.169495	0.131518	0.144319
Smilidon fatalis	77	2002-L-478	L	96.36		39.61	40	37.13	10.72	7.42	7.42	0.270639	0.1855	0.199838
Smilidon fatalis	77	29857	L	112.12		47.04	44.39	40.6	5.62	6.59	5.75	0.119473	0.148457	0.141626
Smilidon fatalis	77	2002-L-493	L	96.94	112.34	35.84	35.35	34.04	4.76	2.48	3.26	0.132812	0.0701556	0.0957697
Smilidon fatalis	77	2002-L-691	L			44.61	44.19	37.56	6.4	7.6	6.18	0.143466	0.171985	0.164537
Smilidon fatalis	77	2002-L-482	L	95.15	110.97	36.43	37.47	33.92	4.07	5.31	5.45	0.111721	0.141713	0.160672
Smilidon fatalis	77	2002-L-709	L			42.13	39.04	34.45
Smilidon fatalis	77	2002-L-609	L	112.12		42.52	43.53	39.27	5.75	5.27	5.23	0.13523	0.121066	0.133181
Smilidon fatalis	77	2002-L-773	L	100.15		42.28	42.52	34.63	6.01	5.24	4.13	0.142148	0.123236	0.119261
Smilidon fatalis	77	2002-L-790	L	90.88		33.74	32.74		3.14			0.0930646
Smilidon fatalis	77	29858	L	90.01		33.93	34.38	32.56	2.25	2.52		0.066313	0.0732984
Smilidon fatalis	77	29912	L			41.94					7.33
Smilidon fatalis	77	29895	L	88.15		36.77	35.47		6.62	5.01		0.180038	0.141246
Smilidon fatalis	77	2002-L-797	L	102.19		40.33	38.64	36.23	7.53	6.33	5.75	0.18671	0.16382	0.158708
Smilidon fatalis	77	29883	L	98.26		39.77		36.27	8.08	6.52	3.34	0.203168		0.0920871
Smilidon fatalis	77	29859	L			45.01	39.01	35.51
Smilidon fatalis	77	29859	L			45.06	39.05	35.52	4.03	5.81	4.71	0.0894363	0.148784	0.132601
Smilidon fatalis	77	2002-L-581	L	106.82	125.02	38.86	44.36	42.67	7.23	8.34	6.78	0.186052	0.188007	0.158894
Smilidon fatalis	77	2002-R-668	R	105.83		41.41	36.27	38.76	8.48	5.03	5.49	0.204781	0.138682	0.141641
Smilidon fatalis	77	2002-R-309	R			40.3	38.54	36.82	5.86	5.85	5.33	0.145409	0.15179	0.144758
Smilidon fatalis	77	29853	L	112.41		39.34	39.18	33.69	8.58	9.12	8.61	0.218099	0.232772	0.255565
Smilidon fatalis	13	2002-L-701	L	104.34		42.35	40.89	39	5.46	5.44	4.47	0.128926	0.13304	0.114615
Smilidon fatalis	13	29608	L			38.42	42.5		4.51	5.46		0.117387	0.128471
Smilidon fatalis	13	2002-L-718	L	110.68		39.98	38.15	35.8	3.6	3.16	3.95	0.090045	0.0828309	0.110335
Smilidon fatalis	13	2002-L-524	L	104.44		38.5	35.04	36.83	6.12	3.94	4.99	0.158961	0.112443	0.135487
Smilidon fatalis	13	2002-L-483	L	108.96		40.86	37.61	35.02	4.77	3.65	3.03	0.11674	0.0970487	0.086522
Smilidon fatalis	13	2002-L-614	L	110.05	129.9	40.66		40.95	6.47	7.11	8.1	0.159124		0.197802
Smilidon fatalis	13	2002-L-82	L	111.35	127	36.61	34.36	36.85	6.24	3.72	3.58	0.170445	0.108265	0.0971506
Smilidon fatalis	13	29595	L	113.42		42.62	41.31	41.69	5.34		4.8	0.125293		0.115136
Smilidon fatalis	91	51836	R	104.53	119.5	44.63	43	37.12	6.29	5.83	6.69	0.140937	0.135581	0.180226
Smilidon fatalis	91	52024	R	104.75	120.22	38.89	40.02	39.81	6.7	6.04	7.17	0.172281	0.150925	0.180106
Smilidon fatalis	91	51827	R	100.32		43.41		38.82	6.96		6.01	0.160332		0.154817
Smilidon fatalis	91	51825	R	100.39		39.59	38.99	40.39	5.07	4.32	5.66	0.128063	0.110798	0.140134
Smilidon fatalis	91	51834	R	114.36		42.83	39.36	37.27	5.11	5.24	4.75	0.119309	0.13313	0.127448
Smilidon fatalis	91	51809	R	112.88	129.91	42.39	43.81	40.96	7.38	6.55	6.64	0.174098	0.149509	0.162109
Smilidon fatalis	91	51831	R	102.56	119.17	40.47	41.54	42.93	6.95	6.39	6.58	0.171732	0.153828	0.153273
Smilidon fatalis	91	30538	R	108.07		42.1	43.73	40.01	6.02	7.16	5.63	0.142993	0.163732	0.140715
Smilidon fatalis	91	32728	R	103.08			45.74	39.03		4.26	3.65		0.0931351	0.0935178
Smilidon fatalis	91	36343	R	103.87	122.78	41.81	41.62	39.6	5.31	5.89	5.12	0.127003	0.141519	0.129293
Smilidon fatalis	91	34669	R	106.92		40.88	41.05	36.94	8.19	8.85	7.02	0.200342	0.215591	0.190038
Smilidon fatalis	91	29080	R	99.6	117.17	38.74	38.12	36.84	5.95	3.27	4.55	0.153588	0.0857817	0.123507
Smilidon fatalis	91	29090	R	102.01	118.98	40.31	41.21	35.94	5.28	6.43	5.98	0.130985	0.15603	0.166388
Smilidon fatalis	91	17446	R	110.5		44.47	45.22	39.97	5.15	6.63	5.46	0.115808	0.146617	0.136602
Smilidon fatalis	91	17277	R	111.4	127.26	38.46	39.01	36.2	5.83	6.61	4.72	0.151586	0.169444	0.130387
Smilidon fatalis	91	17859	R	119.22		43.4	42.18	42.21	5.27	5.72	5.09	0.121429	0.135609	0.120588
Smilidon fatalis	91	13956	R	99.33	114.66	34.98	37.18	33.93	4.98	4.21	3.81	0.142367	0.113233	0.11229
Smilidon fatalis	91	11258	R	103.63		40.82	41.37	37.24	8.04	7.06	6.44	0.196962	0.170655	0.172932
Smilidon fatalis	91	11136	R	102.36	118.41	41.68	42.67	37.75	5.2	4.94	4.74	0.12476	0.115772	0.125563
Smilidon fatalis	3	29186	L	103.62		43.86	43.92	44.35	4.85	5.6	5.06	0.110579	0.127505	0.114092
Smilidon fatalis	3	2002-L-471	L	96.26	112.7	37.47	36.65	37.41	4.39	5.66	4.89	0.11716	0.154434	0.130714
Smilidon fatalis	3	2002-L-14	L	101.89	118.59	41.69	39.45	38.96	6.27	5.44	5.92	0.150396	0.137896	0.151951
Smilidon fatalis	3	2002-L-765	L	103.39	116.7	38.08	36.66	39.99	2.2	2.57	2.89	0.0577731	0.0701037	0.0722681
Smilidon fatalis	3	29188	L		114.37	41.67	45.17	40.78	5.84	5.64	5.16	0.140149	0.124862	0.126533
Smilidon fatalis	3	2002-L-562	L	102.09		40.12	39.27	36.89	6.84	6.31	4.79	0.170489	0.160682	0.129845
Smilidon fatalis	3	2002-L-726	L	104.28		43.64	43.91	44.5	5.92	6.03	6.11	0.135655	0.137326	0.137303
Smilidon fatalis	3	2002-L-476	L	102.34	115.92	40.06	39.11	35.16	5.39	5.4	4.24	0.134548	0.138072	0.120592
Smilidon fatalis	3	2002-L-753	L	101.37	111.32	36.74	36.12	32.75	4.62	4.96	4.39	0.125749	0.13732	0.134046
Smilidon fatalis	3	2002-L-18	L			39.48	41.86	38.47		6.68	7.36		0.15958	0.191318
Smilidon fatalis	3	2002-L-559	L	113.56	129.53	39.56	42.45	36.82	6.88	6.62	5.59	0.173913	0.155948	0.15182
Smilidon fatalis	3	2002-L-584	L	100.68	115.39	39.18	38.03	31.66	6.7	5.8	5.76	0.171006	0.152511	0.181933
Smilidon fatalis	3	2002-L-473	L	103.44		38.36	39.53	35.9	6.88	6.57	5.39	0.179353	0.166203	0.150139
Smilidon fatalis	3	2002-L-474	L		101.5	38.54	39.01	34.93	6.37	6.18	5.05	0.165283	0.158421	0.144575
Smilidon fatalis	3	2002-L-679	L	104.26		41.4	43.73	36.35	8.64	7.48	7.39	0.208696	0.17105	0.203301
Smilidon fatalis	3	2002-L-622	L	101.64	120.9	37.37	35.66	35.08	5.38	4.96	5	0.143966	0.139091	0.142531
Smilidon fatalis	3	2002-L-738	L	112.12	127	40.48	40.24	38.96	6.38	6.42	5.57	0.157609	0.159543	0.142967
Smilidon fatalis	3	2002-L-762	L	103.65	123.03	35.34	34.87	34.6	4.66	3.62	3.26	0.131862	0.103814	0.0942197
Smilidon fatalis	3	2002-L-828	L	116.61	132.68	38.97	37.12	35.73	6.19	7.75	7.91	0.15884	0.208782	0.221383
Smilidon fatalis	3	2002-L-553	L	114.27	132.66	47.75	44.74	44.37	4.97	5.58	4.3	0.104084	0.124721	0.0969123
Smilidon fatalis	3	2002-L-509	L	104.97	119.07	39.83	38.55	35.78	4.45	4.89	4.19	0.111725	0.126848	0.117105
Smilidon fatalis	3	2002-L-569	L			41.75	39.84	39.23	3.26	4.94	5.04	0.0780838	0.123996	0.128473
Smilidon fatalis	3	29190	L	110.51	127.51	36.59	41.07	40.52	5.26	5.3	4.44	0.143755	0.129048	0.109576
Smilidon fatalis	3	2002-L-824	L	105.38	122.58	34.59	33.71	31.72	5.75	5.05	4.51	0.166233	0.149807	0.142182
Smilidon fatalis	3	29189	L	97.07	111	35.86	33.18	33.79	5.18	3.5	3.11	0.144451	0.105485	0.0920391
Smilidon fatalis	3	2002-L-573	L	110.88	126.11	37.39	39.11	38.62	6.22	6.79	6.2	0.166355	0.173613	0.160539
Smilidon fatalis	3	2002-L-756	L	105.17	119.63	36.71	36.43	34.79	4.76	3.29	4.67	0.129665	0.0903102	0.134234
Smilidon fatalis	6167	2002-L-545	L	115.13	133.53	45.61	43.81	40.65	8.59	7.54	5.93	0.188336	0.172107	0.145879
Smilidon fatalis	6167	2002-L-705	L	121.49	137.03	42.69	41.67	41.48	6.13	7.23	4.17	0.143593	0.173506	0.10053
Smilidon fatalis	6167	2002-L-713	L	108.83	124.92	43.52	42.13	34.64	7.33	6.57	6.57	0.168428	0.155946	0.189665
Smilidon fatalis	6167	2002-L-747	L	112.61	129.44	42.61	39.53	41.51	5.21	4.19	5.18	0.122272	0.105995	0.124789
Smilidon fatalis	6167	2002-L-585	L	107.61	123.69	42.23	39.09	35.93	6.29	6.65	7.12	0.148946	0.17012	0.198163
Smilidon fatalis	6167	2002-L-10	L	122.93	138.69	44.91	42.32	39.15	6.87	5.58	5.63	0.152973	0.131853	0.143806
Smilidon fatalis	6167	2002-L-546	L	115.98	131.35	41.85	40.81	36.98	7.44	6.86	4.37	0.177778	0.168096	0.118172
Smilidon fatalis	6167	2002-L-736	L	116.57	131.83	43.64	42.03	42.29	7.48	6.44	5.46	0.171402	0.153224	0.129109
Smilidon fatalis	6167	2002-L-706	L	118.23	132.54	43.53	43.89	40.1	8.87	9.21	7.87	0.203768	0.209843	0.196259
Smilidon fatalis	6167	2002-L-528	L	107.93	122.49	40.37	37.73	36.41	6.66	6.3	5.14	0.164974	0.166976	0.14117
Smilidon fatalis	6167	2002-L-704	L	112.75	129.01	36.73	39.29	39.38	6.38		5.68	0.1737		0.144236
Smilidon fatalis	6167	2002-L-728	L	115.22	127.99	40.39	42.2	37.39	6.51	6.36	5.85	0.161179	0.150711	0.156459
Smilidon fatalis	6167	2002-L-13	L	99.47	116.58	37.96	34.88	35.33	5.66	5.95	3.83	0.149104	0.170585	0.108406
Smilidon fatalis	6167	2002-L-748	L	114.21	130.25	45.87	43.58	38.97	3.72	5.65	5.63	0.0810988	0.129647	0.14447
Smilidon fatalis	6167	2002-L-720	L	114.45	130.64	40.01	39.72	39.43	9.48	6.48	5.98	0.236941	0.163142	0.1517
Smilidon fatalis	6167	2002-L-772	L	112.63	129.5	43.63	38.77	40.86	4.51	5.77	4.82	0.103369	0.148826	0.117964
Smilidon fatalis	6167	2002-L-719	L	110.22	124.47	37.79	36.74	38.91	5.28	4.68	3.94	0.13972	0.127382	0.101259
Smilidon fatalis	6167	2002-L-708	L	115.7	131.08	40.91	44.81	41.6	7.27	6.71	4.96	0.177707	0.149743	0.119231
Smilidon fatalis	6167	2002-L-796	L	95.67	112.71	34.88	33.49	35.24	5.78	5.19	3.36	0.165711	0.154972	0.0953462
Smilidon fatalis	6167	2002-L-554	L	107.96	126.22	40.19	36.74	33.58	4.86	6.46	5.93	0.120926	0.17583	0.176593
Smilidon fatalis	6167	2002-L-785	L	117.62	128.79	38.9	40.08	35.75	3.42	4.44	3.51	0.0879177	0.110778	0.0981818
Smilidon fatalis	6167	2002-L-707	L	109.94		41.49	41.94	39.83	7.51	7.03	7.21	0.181007	0.16762	0.181019
Smilidon fatalis	6167	2002-L-567	L	103.89	122.59	42.08	36.89	36.43	7.23	6.61	6.41	0.171816	0.179181	0.175954
Smilidon fatalis	6167	2002-L-711	L	109.42		40.54	41.26	39.2	6.54	5.94	5.72	0.161322	0.143965	0.145918
